# Supplementary material for: Direct Ink Writing of SiCN/RuO2/TiB2 Composite Ceramic Ink for High-Temperature Thin-Film Sensors
Source: Materials (Basel). 2024 Aug 1;17(15):3792. doi: 10.3390/ma17153792 (PMC11312801; doi:10.3390/ma17153792)
Supplement: Supplementary file 1 [file materials-17-03792-s001.zip]

Archive with 4 entries (4 files):
- Figures S1 and S2.pdf
- Video S1. printing of the sensitive layer.mp4
- Video S2. printing of silver conductor.mp4
- Video S3. Simulation of  harsh  environment  test.mp4
